# Supplementary material for: Neotropical Frog Foam Nest’s Microbiomes
Source: Microorganisms. 2023 Mar 30;11(4):900. doi: 10.3390/microorganisms11040900 (PMC10146838; doi:10.3390/microorganisms11040900)
Supplement: Supplementary file 1 [file microorganisms-11-00900-s001.zip]

Archive with 1 entries (1 files):
- microorganisms-2256876-supplementary.pdf
